# Supplementary material for: Ethyl 3-(4-hydroxy­phen­oxy)-2-(4-methoxy­phen­yl)acrylate
Source: Acta Crystallogr Sect E Struct Rep Online. 2008 Nov 8;64(Pt 12):o2293. doi: 10.1107/S160053680803571X (PMC2959932; doi:10.1107/S160053680803571X)
Supplement: Supplementary file 2 [file e-64-o2293-Isup2.hkl]

# 
# h,k,l, Fc-squared, Fo-squared, sigma(Fo-squared) and status flag 
# 
data_I
_shelx_title ' 1 in P2(1)2(1)2(1)' 
_shelx_refln_list_code          4 
_shelx_F_calc_maximum      212.75 
_exptl_crystal_F_000       668.00 
_reflns_d_resolution_high  0.8120 
 
loop_ 
 _symmetry_equiv_pos_as_xyz 
 'x, y, z' 
 '-x+1/2, -y, z+1/2' 
 '-x, y+1/2, -z+1/2' 
 'x+1/2, -y+1/2, -z' 
 
_cell_length_a     7.4773 
_cell_length_b    11.6615 
_cell_length_c    18.4168 
_cell_angle_alpha  90.000 
_cell_angle_beta   90.000 
_cell_angle_gamma  90.000 
 
_shelx_F_squared_multiplier     1.000 
 
loop_ 
 _refln_index_h 
 _refln_index_k 
 _refln_index_l 
 _refln_F_squared_calc 
 _refln_F_squared_meas 
 _refln_F_squared_sigma 
 _refln_observed_status 
   2   0   0    45263.91    37890.39    182.02 o 
   4   0   0      577.38      668.53      8.80 o 
   6   0   0       98.32       96.06      5.18 o 
   8   0   0        0.41       -1.81      4.14 o 
   1   1   0      765.98      809.38      4.92 o 
   2   1   0    14067.28    12775.81    108.49 o 
   3   1   0     1212.61     1273.62     10.10 o 
   4   1   0      116.54      118.33      4.14 o 
   5   1   0      310.25      303.71      6.99 o 
   6   1   0        5.87        5.70      3.37 o 
   7   1   0       79.21       76.64      5.70 o 
   8   1   0        7.16        9.84      4.40 o 
   9   1   0       12.56        0.78      5.18 o 
   0   2   0     4642.49     3729.98     45.57 o 
   1   2   0       44.76       54.89      1.55 o 
   2   2   0    12270.25    10955.36    107.19 o 
   3   2   0      215.71      234.32      4.66 o 
   4   2   0     1437.32     1447.35     13.20 o 
   5   2   0        2.44       -2.33      2.85 o 
   6   2   0       15.82       14.24      3.62 o 
   7   2   0       23.29       22.27      4.66 o 
   8   2   0       13.17        8.80      4.40 o 
   9   2   0       14.85        4.14      4.92 o 
   1   3   0      124.77      146.81      3.11 o 
   2   3   0     7439.00     7066.40     93.73 o 
   3   3   0      215.05      193.41      4.66 o 
   4   3   0     2343.65     2493.13     17.87 o 
   5   3   0      547.67      573.50      9.84 o 
   6   3   0       44.91       44.53      4.66 o 
   7   3   0       25.09       28.48      4.14 o 
   8   3   0       73.88       62.14      6.21 o 
   9   3   0        3.48        3.62      5.70 o 
   0   4   0       11.00       16.83      1.29 o 
   1   4   0     1682.97     1810.36     11.39 o 
   2   4   0       86.92       71.98      2.85 o 
   3   4   0        0.43       -1.04      2.07 o 
   4   4   0     1080.41     1069.07     12.17 o 
   5   4   0       20.41       21.75      3.11 o 
   6   4   0      222.65      221.38      7.51 o 
   7   4   0        8.64        6.73      3.62 o 
   8   4   0        0.00        3.88      4.40 o 
   1   5   0      364.36      369.22      5.96 o 
   2   5   0       25.40       19.42      2.07 o 
   3   5   0       41.82       40.91      2.85 o 
   4   5   0      109.79      104.09      4.66 o 
   5   5   0       23.48       25.37      3.37 o 
   6   5   0      102.37       96.84      5.96 o 
   7   5   0       21.83       20.45      4.14 o 
   8   5   0        1.42        0.52      4.14 o 
   0   6   0      386.44      384.49      6.47 o 
   1   6   0       36.05       25.89      2.33 o 
   2   6   0       28.72       32.88      2.59 o 
   3   6   0        3.09       10.36      2.33 o 
   4   6   0      310.71      315.62      7.77 o 
   5   6   0      116.55      107.97      5.44 o 
   6   6   0       71.88       74.31      5.18 o 
   7   6   0       15.39       11.39      4.66 o 
   8   6   0        7.68       15.79      4.66 o 
   1   7   0        2.79        4.14      1.81 o 
   2   7   0      395.47      416.86      8.03 o 
   3   7   0      181.75      190.05      5.96 o 
   4   7   0        1.44        6.47      2.85 o 
   5   7   0      208.47      194.45      7.51 o 
   6   7   0       53.62       59.81      5.18 o 
   7   7   0        2.35        2.33      3.88 o 
   8   7   0        7.56        8.29      4.66 o 
   0   8   0       41.55       55.67      3.37 o 
   1   8   0       76.28       68.87      3.88 o 
   2   8   0        0.01       -2.07      2.33 o 
   3   8   0       44.52       44.02      3.88 o 
   4   8   0       17.36       14.50      3.11 o 
   5   8   0       27.56       20.71      3.88 o 
   6   8   0       89.21       87.77      6.47 o 
   7   8   0        6.73        2.59      4.66 o 
   1   9   0      156.05      164.41      5.96 o 
   2   9   0       63.61       74.83      4.66 o 
   3   9   0      137.15      132.83      5.96 o 
   4   9   0       64.76       63.44      4.92 o 
   5   9   0        6.99        9.84      3.88 o 
   6   9   0        2.33       -4.40      4.40 o 
   7   9   0        1.10        2.85      4.40 o 
   0  10   0      851.03      894.30     13.72 o 
   1  10   0       96.38       98.65      5.70 o 
   2  10   0      208.53      200.66      7.77 o 
   3  10   0        5.49        3.37      3.37 o 
   4  10   0       15.70       20.20      4.14 o 
   5  10   0       18.18       22.53      4.66 o 
   6  10   0        2.70        2.33      4.40 o 
   1  11   0       83.41       97.09      5.70 o 
   2  11   0        1.01        2.59      3.37 o 
   3  11   0      100.27      115.74      6.47 o 
   4  11   0       11.91       10.36      4.14 o 
   5  11   0       19.54       14.24      4.66 o 
   0  12   0       58.18       55.41      4.92 o 
   1  12   0        0.51        5.96      3.37 o 
   2  12   0       14.62       16.31      3.88 o 
   3  12   0        0.03        2.07      3.88 o 
   4  12   0        0.20       -1.55      4.14 o 
   5  12   0        9.20       12.95      4.40 o 
   1  13   0        0.38       -0.78      3.62 o 
   2  13   0        5.15        7.25      4.40 o 
   3  13   0       13.86       23.56      4.66 o 
   0  14   0       44.28       63.44      5.70 o 
   1  14   0       28.25       38.06      5.18 o 
   2  14   0        4.65        2.07      4.92 o 
   1   0   1     1162.45     1057.42     22.27 o 
   2   0   1    20692.63    18723.69    129.46 o 
   3   0   1       45.78       42.98      2.33 o 
   4   0   1      447.18      480.81      7.51 o 
   5   0   1       93.67       92.17      4.40 o 
   6   0   1       81.96       94.76      4.92 o 
   7   0   1        0.91       -1.04      3.62 o 
   8   0   1        0.23       -3.11      4.14 o 
   9   0   1        2.22        6.99      4.66 o 
   0   1   1        8.49       14.76      0.78 o 
   1   1   1     1206.28     1077.88     24.34 o 
   2   1   1     3048.15     2863.38     52.04 o 
   3   1   1      105.85      118.58      3.37 o 
   4   1   1      881.29      941.43     10.36 o 
   5   1   1       27.20       19.42      3.11 o 
   6   1   1      147.28      169.59      6.47 o 
   7   1   1       40.53       43.76      4.40 o 
   8   1   1       11.97       15.79      4.40 o 
   9   1   1        2.80        1.81      4.92 o 
   0   2   1     2615.55     2319.39     36.77 o 
   1   2   1    11629.48     9600.70     83.63 o 
   2   2   1      467.10      474.86      5.44 o 
   3   2   1      369.57      362.49      5.70 o 
   4   2   1      594.43      614.93      8.80 o 
   5   2   1      289.88      302.93      7.25 o 
   6   2   1      195.39      194.19      6.99 o 
   7   2   1       79.01       73.79      5.96 o 
   8   2   1       32.17       31.85      4.92 o 
   9   2   1        8.36        9.84      5.18 o 
   0   3   1      204.66      200.40      3.11 o 
   1   3   1     2781.48     2707.51     51.52 o 
   2   3   1      520.47      503.34      6.21 o 
   3   3   1     1580.77     1604.26     12.43 o 
   4   3   1      641.26      676.81      9.58 o 
   5   3   1       74.26       75.35      4.14 o 
   6   3   1      126.08      130.24      5.96 o 
   7   3   1       10.81        9.58      3.88 o 
   8   3   1       61.94       56.44      6.47 o 
   0   4   1      143.69      118.58      2.85 o 
   1   4   1     1223.73     1243.33      9.58 o 
   2   4   1      100.64       92.95      3.11 o 
   3   4   1     2214.60     2295.31     15.79 o 
   4   4   1      119.90      125.83      4.66 o 
   5   4   1      118.55      130.24      5.18 o 
   6   4   1      110.10      105.12      5.70 o 
   7   4   1       32.71       29.52      4.66 o 
   8   4   1        6.24       11.65      4.40 o 
   0   5   1        2.87        2.85      1.29 o 
   1   5   1       15.14       11.91      1.55 o 
   2   5   1      949.70     1064.15     10.62 o 
   3   5   1      866.97      879.80     10.62 o 
   4   5   1      318.81      325.46      7.51 o 
   5   5   1      316.58      306.30      8.03 o 
   6   5   1        4.59        6.99      3.37 o 
   7   5   1        1.23        0.78      3.62 o 
   8   5   1       17.90       20.71      5.18 o 
   0   6   1      705.56      649.37      8.29 o 
   1   6   1       75.77       95.28      3.37 o 
   2   6   1      208.39      214.13      5.44 o 
   3   6   1       93.39       97.61      4.14 o 
   4   6   1       64.45       68.87      4.14 o 
   5   6   1      152.85      145.51      6.21 o 
   6   6   1       46.46       40.39      5.18 o 
   7   6   1       27.89       22.53      4.92 o 
   8   6   1        1.09       -0.78      4.40 o 
   0   7   1      286.22      301.38      6.47 o 
   1   7   1      117.08      127.39      4.66 o 
   2   7   1        0.36        1.04      2.07 o 
   3   7   1      136.52      141.37      5.44 o 
   4   7   1      136.81      138.26      5.96 o 
   5   7   1       45.30       39.61      4.40 o 
   6   7   1       10.87       11.13      3.88 o 
   7   7   1       38.50       41.94      5.18 o 
   8   7   1        4.02        8.03      4.40 o 
   0   8   1      435.03      485.99      8.80 o 
   1   8   1      226.21      215.42      6.21 o 
   2   8   1       22.63       23.30      3.11 o 
   3   8   1        2.76        0.00      2.59 o 
   4   8   1       28.07        3.62      2.33 o 
   5   8   1        6.67        4.66      3.11 o 
   6   8   1        4.62       -1.04      3.88 o 
   7   8   1       20.64       15.28      4.92 o 
   0   9   1        0.00       -0.78      2.59 o 
   1   9   1      299.93      287.66      7.77 o 
   2   9   1      320.56      287.14      8.03 o 
   3   9   1       36.95       31.59      4.14 o 
   4   9   1        7.35        5.44      3.62 o 
   5   9   1       68.56       60.85      5.70 o 
   6   9   1        1.12       -0.52      4.14 o 
   7   9   1       31.63       30.03      5.70 o 
   0  10   1      257.37      211.54      7.25 o 
   1  10   1      164.08      165.45      6.73 o 
   2  10   1      103.61      100.46      5.70 o 
   3  10   1      124.50      130.49      6.47 o 
   4  10   1       15.88       16.05      4.14 o 
   5  10   1       35.78       30.29      4.66 o 
   6  10   1       30.17       27.19      5.18 o 
   0  11   1      166.92      158.72      7.25 o 
   1  11   1        8.30        6.47      3.37 o 
   2  11   1      163.69      158.20      7.25 o 
   3  11   1       43.60       26.67      4.66 o 
   4  11   1       43.69       44.02      5.18 o 
   5  11   1       18.50       11.13      4.66 o 
   0  12   1        4.51        4.66      3.62 o 
   1  12   1       29.41       24.86      4.40 o 
   2  12   1        8.46        1.29      3.88 o 
   3  12   1       71.69       86.22      6.21 o 
   4  12   1        0.64        1.29      3.88 o 
   5  12   1        1.76       -1.29      4.66 o 
   0  13   1        0.04       -3.37      3.37 o 
   1  13   1       10.37       16.31      4.40 o 
   2  13   1       14.35       13.46      4.40 o 
   3  13   1        3.53       12.43      4.66 o 
   0  14   1        2.82        3.11      4.14 o 
   1  14   1        0.00       -2.33      4.66 o 
   2  14   1       18.09       24.08      4.66 o 
   0   0   2     4510.61     3924.95     37.03 o 
   1   0   2       46.64       72.24      1.55 o 
   2   0   2       98.87      110.30      2.85 o 
   3   0   2     2742.33     2749.71     15.02 o 
   4   0   2      980.03      983.63     10.62 o 
   5   0   2      895.88      938.06     11.91 o 
   6   0   2      175.54      170.37      6.21 o 
   7   0   2       72.36       71.20      5.18 o 
   8   0   2        9.23        6.47      4.40 o 
   9   0   2       14.77       12.69      5.44 o 
   0   1   2       31.98       48.68      1.29 o 
   1   1   2     5380.56     4880.10     55.41 o 
   2   1   2     1190.88     1172.12      8.29 o 
   3   1   2     1146.35     1184.55     10.10 o 
   4   1   2     1040.88     1023.25     10.87 o 
   5   1   2      168.03      171.40      5.70 o 
   6   1   2      180.42      172.70      6.47 o 
   7   1   2       32.77       39.10      4.66 o 
   8   1   2       19.20       14.76      4.66 o 
   9   1   2        2.93       10.36      4.66 o 
   0   2   2     2656.90     2357.19     39.61 o 
   1   2   2     1338.59     1274.40      7.77 o 
   2   2   2     3531.97     3041.00     58.26 o 
   3   2   2     2576.24     2666.86     15.54 o 
   4   2   2      295.79      311.48      6.47 o 
   5   2   2      331.19      333.23      7.51 o 
   6   2   2        7.20        5.44      3.11 o 
   7   2   2       86.64       95.80      5.96 o 
   8   2   2       41.44       41.17      5.70 o 
   9   2   2       34.58       33.66      5.96 o 
   0   3   2     1544.45     1320.23      8.29 o 
   1   3   2     1585.89     1593.64      9.84 o 
   2   3   2      124.91      104.60      3.11 o 
   3   3   2      187.79      204.03      4.66 o 
   4   3   2       27.63       27.96      2.85 o 
   5   3   2      124.77      110.56      5.18 o 
   6   3   2       76.12       80.52      5.18 o 
   7   3   2       20.26       19.94      4.14 o 
   8   3   2       22.77       27.96      4.92 o 
   0   4   2      360.29      291.54      4.66 o 
   1   4   2     2366.01     2480.70     13.72 o 
   2   4   2      622.78      622.96      7.51 o 
   3   4   2      252.26      285.59      5.96 o 
   4   4   2      284.81      267.72      6.47 o 
   5   4   2       34.75       38.32      3.62 o 
   6   4   2       43.43       41.17      4.40 o 
   7   4   2       25.75       25.89      4.92 o 
   8   4   2       17.45       15.79      4.92 o 
   0   5   2     3422.68     3279.98     70.43 o 
   1   5   2      306.11      380.61      5.96 o 
   2   5   2     1431.07     1531.50     12.69 o 
   3   5   2       91.98       91.92      3.88 o 
   4   5   2       31.23       34.95      3.37 o 
   5   5   2       19.56       23.82      3.62 o 
   6   5   2        5.07       11.91      3.11 o 
   7   5   2       10.79       11.13      3.88 o 
   8   5   2       12.08       14.50      4.66 o 
   0   6   2       89.67       94.76      3.62 o 
   1   6   2      516.58      516.28      7.77 o 
   2   6   2      195.40      247.78      5.96 o 
   3   6   2       88.92       94.51      4.14 o 
   4   6   2      280.76      280.41      7.51 o 
   5   6   2      115.70      108.49      5.44 o 
   6   6   2      162.10      142.66      6.99 o 
   7   6   2        3.92        6.47      3.88 o 
   8   6   2       10.29        5.96      4.40 o 
   0   7   2      928.81     1089.27     11.91 o 
   1   7   2       42.52       36.77      2.85 o 
   2   7   2      213.95      215.16      5.96 o 
   3   7   2      247.07      230.44      6.47 o 
   4   7   2       66.97       66.54      4.40 o 
   5   7   2       39.48       35.47      3.88 o 
   6   7   2        4.81        2.59      3.62 o 
   7   7   2        7.88        6.47      4.14 o 
   8   7   2       21.21       24.34      5.44 o 
   0   8   2       24.41       20.97      2.85 o 
   1   8   2       96.59       95.80      4.40 o 
   2   8   2      125.31      119.36      5.18 o 
   3   8   2       10.23        4.40      3.11 o 
   4   8   2       44.10       37.28      4.40 o 
   5   8   2        5.00        0.78      3.37 o 
   6   8   2       50.88       39.87      4.92 o 
   7   8   2        2.88        0.26      4.40 o 
   0   9   2        0.30        4.14      2.85 o 
   1   9   2      449.99      439.90      9.58 o 
   2   9   2      217.78      227.59      7.25 o 
   3   9   2      231.00      215.42      7.51 o 
   4   9   2      164.53      146.55      6.99 o 
   5   9   2        8.41        2.33      4.14 o 
   6   9   2       19.11       12.69      4.92 o 
   7   9   2       11.47        8.80      4.92 o 
   0  10   2      156.86      146.55      6.21 o 
   1  10   2       88.08       89.07      5.44 o 
   2  10   2       37.60       31.59      4.14 o 
   3  10   2       25.56       22.27      4.14 o 
   4  10   2      140.64      163.38      7.25 o 
   5  10   2        1.24       -3.62      4.14 o 
   6  10   2       55.02       46.86      6.21 o 
   0  11   2       56.42       62.14      4.66 o 
   1  11   2       53.68       73.27      5.18 o 
   2  11   2       22.51       23.30      4.40 o 
   3  11   2       11.40       22.53      4.14 o 
   4  11   2       33.15       33.14      4.92 o 
   5  11   2        2.10        7.77      4.14 o 
   0  12   2        2.75       -2.07      3.62 o 
   1  12   2       19.00       20.45      3.88 o 
   2  12   2        4.79        2.07      3.88 o 
   3  12   2       62.23       70.94      5.96 o 
   4  12   2       10.77        5.96      4.40 o 
   0  13   2       12.16       18.38      4.40 o 
   1  13   2       14.32       16.31      4.40 o 
   2  13   2       14.16       17.35      4.92 o 
   3  13   2        9.80        5.96      4.14 o 
   0  14   2       51.84       42.72      5.96 o 
   1  14   2       19.59       27.96      4.92 o 
   1   0   3     3756.85     3591.72     49.71 o 
   2   0   3     6754.21     6352.56     81.04 o 
   3   0   3       24.23       21.49      2.07 o 
   4   0   3     2456.05     2543.87     17.35 o 
   5   0   3       28.50       30.81      3.37 o 
   6   0   3        2.13        3.62      3.11 o 
   7   0   3        9.61       13.20      3.88 o 
   8   0   3       27.64       26.67      4.66 o 
   9   0   3       15.42       16.05      5.70 o 
   0   1   3       69.74       69.39      1.55 o 
   1   1   3     6059.67     5539.82     64.21 o 
   2   1   3     1155.45     1157.62      8.54 o 
   3   1   3        9.55       18.38      1.81 o 
   4   1   3       63.02       77.93      3.62 o 
   5   1   3       68.13       76.12      4.14 o 
   6   1   3       18.61       18.64      3.37 o 
   7   1   3        6.19       12.95      3.62 o 
   8   1   3        1.69        5.96      4.14 o 
   9   1   3        0.82       -0.52      4.66 o 
   0   2   3      335.25      287.14      3.62 o 
   1   2   3     1713.11     1579.92      9.06 o 
   2   2   3      135.85      114.44      3.11 o 
   3   2   3      529.18      516.02      6.99 o 
   4   2   3       48.72       31.07      2.85 o 
   5   2   3       45.12       39.61      3.88 o 
   6   2   3       16.17       13.98      3.37 o 
   7   2   3       56.57       55.41      5.44 o 
   8   2   3        1.81        0.00      4.40 o 
   9   2   3        9.81        6.21      5.44 o 
   0   3   3     2474.61     2237.31     47.64 o 
   1   3   3      234.68      173.73      3.37 o 
   2   3   3      119.11      137.49      3.62 o 
   3   3   3      292.62      289.47      5.70 o 
   4   3   3      275.51      266.69      6.21 o 
   5   3   3        2.60        5.44      2.59 o 
   6   3   3       51.89       43.50      4.40 o 
   7   3   3       84.53       95.80      6.21 o 
   8   3   3       12.47       11.13      4.66 o 
   0   4   3      378.02      408.31      5.44 o 
   1   4   3      389.10      413.75      5.70 o 
   2   4   3      658.41      611.82      7.51 o 
   3   4   3      104.87      121.95      4.14 o 
   4   4   3      139.90      116.51      4.66 o 
   5   4   3      124.70      127.91      5.18 o 
   6   4   3       52.18       49.97      4.92 o 
   7   4   3       48.01       45.31      5.18 o 
   8   4   3        8.36        2.85      4.92 o 
   0   5   3      841.27      759.15      8.29 o 
   1   5   3      630.00      608.98      7.77 o 
   2   5   3      745.33      770.28      9.32 o 
   3   5   3       16.10       18.64      2.33 o 
   4   5   3      171.72      190.82      5.96 o 
   5   5   3       56.81       51.27      4.40 o 
   6   5   3        0.33        0.52      3.37 o 
   7   5   3       13.12       19.42      4.14 o 
   8   5   3        3.76       -0.78      4.92 o 
   0   6   3      328.34      408.57      6.99 o 
   1   6   3      465.23      489.10      7.51 o 
   2   6   3      322.97      373.10      7.25 o 
   3   6   3      481.58      443.79      8.54 o 
   4   6   3      224.71      224.74      6.73 o 
   5   6   3       82.54       81.82      5.18 o 
   6   6   3        3.57        8.03      3.37 o 
   7   6   3       29.16       27.96      4.92 o 
   8   6   3        7.12        6.99      4.92 o 
   0   7   3       10.09        5.44      2.07 o 
   1   7   3      531.11      502.82      8.54 o 
   2   7   3       57.57       53.60      3.37 o 
   3   7   3      127.30       97.61      4.92 o 
   4   7   3        3.87        8.03      2.85 o 
   5   7   3       43.27       45.31      4.14 o 
   6   7   3       38.26       33.66      4.66 o 
   7   7   3       10.16       18.38      4.14 o 
   0   8   3        0.17        0.00      2.33 o 
   1   8   3      286.47      279.63      7.25 o 
   2   8   3       97.49      106.93      4.92 o 
   3   8   3       18.77       17.87      3.37 o 
   4   8   3       37.70       36.25      3.88 o 
   5   8   3        8.55       10.36      3.37 o 
   6   8   3       38.81       34.95      4.92 o 
   7   8   3       33.96       33.14      4.92 o 
   0   9   3      139.53      156.39      6.21 o 
   1   9   3      471.11      428.51      9.32 o 
   2   9   3       61.19       59.81      4.40 o 
   3   9   3       47.18       46.86      4.40 o 
   4   9   3       25.09       23.04      4.14 o 
   5   9   3       26.06       17.35      4.40 o 
   6   9   3        6.58        8.54      4.40 o 
   7   9   3        0.78        5.96      4.40 o 
   0  10   3      101.46       98.39      5.70 o 
   1  10   3      417.53      440.94     10.10 o 
   2  10   3      167.63      163.38      6.73 o 
   3  10   3      150.33      136.45      6.99 o 
   4  10   3       97.97       85.44      6.47 o 
   5  10   3        5.87        8.03      3.88 o 
   6  10   3       21.79       22.78      5.18 o 
   0  11   3        2.77        9.32      3.62 o 
   1  11   3       10.77        8.03      3.62 o 
   2  11   3      137.52      122.73      6.99 o 
   3  11   3       23.05       21.49      4.40 o 
   4  11   3       17.71       10.36      4.40 o 
   5  11   3       11.15       12.69      4.40 o 
   0  12   3       59.20       65.51      5.44 o 
   1  12   3       32.93       36.77      4.66 o 
   2  12   3        1.33       -2.33      3.88 o 
   3  12   3       43.26       41.17      5.44 o 
   4  12   3        5.06        6.99      4.40 o 
   0  13   3        4.72        2.07      4.14 o 
   1  13   3       24.81        7.77      4.40 o 
   2  13   3       33.34       38.06      5.18 o 
   3  13   3        5.75        8.54      4.66 o 
   0  14   3        8.92        9.06      4.14 o 
   1  14   3       30.87       31.07      5.44 o 
   0   0   4     2310.93     1986.68     37.54 o 
   1   0   4        0.02        0.78      0.78 o 
   2   0   4     1699.46     1690.48     10.62 o 
   3   0   4       12.29       10.87      1.81 o 
   4   0   4     1339.61     1319.19     12.69 o 
   5   0   4       20.25       26.67      3.11 o 
   6   0   4      165.88      177.88      6.47 o 
   7   0   4       13.49        4.92      3.88 o 
   8   0   4       17.58       17.87      4.92 o 
   9   0   4        1.74       10.62      4.40 o 
   0   1   4     1438.57     1291.49      7.51 o 
   1   1   4      636.16      641.86      5.70 o 
   2   1   4     2531.56     2274.60     52.04 o 
   3   1   4      117.49      132.05      3.88 o 
   4   1   4      380.21      386.05      7.25 o 
   5   1   4       25.92       34.18      3.11 o 
   6   1   4       76.57       76.38      5.18 o 
   7   1   4       16.26       16.31      3.88 o 
   8   1   4       10.70        4.14      4.14 o 
   9   1   4        2.54        5.70      4.66 o 
   0   2   4       62.93       33.92      1.55 o 
   1   2   4      124.73      146.81      3.11 o 
   2   2   4      511.12      484.44      5.96 o 
   3   2   4      579.79      617.00      8.03 o 
   4   2   4      490.30      470.71      8.03 o 
   5   2   4      215.25      220.86      6.47 o 
   6   2   4       62.38       61.10      4.66 o 
   7   2   4        7.89       11.39      3.62 o 
   8   2   4        0.37        1.04      4.40 o 
   0   3   4     1023.34      903.63      7.77 o 
   1   3   4      196.98      186.16      3.62 o 
   2   3   4      624.49      648.85      7.51 o 
   3   3   4      296.02      298.27      5.96 o 
   4   3   4      132.02      139.04      4.66 o 
   5   3   4        9.74        9.32      3.11 o 
   6   3   4      231.60      240.28      7.77 o 
   7   3   4       53.75       52.04      5.18 o 
   8   3   4       62.75       56.70      5.96 o 
   0   4   4     1466.27     1338.09     10.36 o 
   1   4   4      254.45      309.93      5.18 o 
   2   4   4      767.52      708.66      8.54 o 
   3   4   4      242.91      274.97      5.96 o 
   4   4   4       31.82       23.56      2.85 o 
   5   4   4       36.64       35.21      3.62 o 
   6   4   4       11.29       24.60      3.88 o 
   7   4   4       23.45       26.41      4.40 o 
   8   4   4       15.40       19.68      4.92 o 
   0   5   4     3673.73     3796.26     79.49 o 
   1   5   4       96.16      122.47      3.88 o 
   2   5   4      619.26      652.99      8.80 o 
   3   5   4       24.60       19.68      2.85 o 
   4   5   4       82.10       75.86      4.14 o 
   5   5   4       57.16       61.88      4.40 o 
   6   5   4       65.17       74.57      5.44 o 
   7   5   4       41.79       38.84      5.18 o 
   8   5   4       30.64       32.62      5.18 o 
   0   6   4      131.90      117.81      4.14 o 
   1   6   4       53.31       50.75      3.11 o 
   2   6   4      171.50      196.26      5.44 o 
   3   6   4      111.21       99.68      4.40 o 
   4   6   4       33.34       38.84      3.62 o 
   5   6   4       84.37       86.74      5.18 o 
   6   6   4       49.31       53.08      4.92 o 
   7   6   4       17.48       11.13      4.66 o 
   8   6   4        4.76       13.72      4.66 o 
   0   7   4      148.84      184.61      5.44 o 
   1   7   4       36.25       44.28      3.11 o 
   2   7   4      115.08      108.23      4.66 o 
   3   7   4      362.76      357.05      8.29 o 
   4   7   4       86.29       84.41      5.18 o 
   5   7   4       73.19       89.07      5.44 o 
   6   7   4        6.70        6.21      3.88 o 
   7   7   4       18.40       13.98      4.92 o 
   0   8   4       94.35       81.82      4.14 o 
   1   8   4      357.29      339.70      8.03 o 
   2   8   4      159.20      156.90      5.70 o 
   3   8   4      197.55      192.38      6.99 o 
   4   8   4       44.62       40.91      4.40 o 
   5   8   4       14.23        8.80      4.14 o 
   6   8   4        3.85        1.55      3.88 o 
   7   8   4       11.74       17.09      4.40 o 
   0   9   4      502.59      525.09     10.36 o 
   1   9   4      910.19      943.24     13.46 o 
   2   9   4      176.74      174.51      6.73 o 
   3   9   4       50.25       46.86      4.66 o 
   4   9   4        3.93        5.70      3.37 o 
   5   9   4       33.23       24.34      4.40 o 
   6   9   4        2.37       -2.33      4.14 o 
   0  10   4      207.10      178.91      6.99 o 
   1  10   4      208.14      239.76      8.03 o 
   2  10   4       75.45       73.02      5.44 o 
   3  10   4       10.47       14.24      3.88 o 
   4  10   4       14.83       16.05      4.66 o 
   5  10   4        0.86       -1.55      3.88 o 
   6  10   4        8.07        3.37      4.40 o 
   0  11   4       12.03        9.06      3.62 o 
   1  11   4      145.28      172.70      7.25 o 
   2  11   4       46.51       39.87      4.92 o 
   3  11   4       20.05       15.79      4.14 o 
   4  11   4       80.49       74.31      5.96 o 
   5  11   4       17.25       20.45      4.92 o 
   0  12   4      146.60      157.16      7.25 o 
   1  12   4       52.17       61.36      5.44 o 
   2  12   4       91.02       84.15      6.73 o 
   3  12   4      127.30      135.41      7.51 o 
   4  12   4       38.70       37.80      5.96 o 
   0  13   4       19.00       23.56      4.14 o 
   1  13   4       11.76       13.46      3.88 o 
   2  13   4       11.83       11.91      4.40 o 
   3  13   4        0.92        5.18      4.40 o 
   0  14   4       17.15       15.02      4.92 o 
   1  14   4       11.96       19.68      4.92 o 
   1   0   5     2092.45     2013.87     44.79 o 
   2   0   5      560.13      594.74      6.73 o 
   3   0   5       12.31       16.05      2.07 o 
   4   0   5       91.80      102.79      4.40 o 
   5   0   5       21.26       24.08      3.37 o 
   6   0   5        3.84        4.92      2.85 o 
   7   0   5       10.31       11.39      3.88 o 
   8   0   5        1.01       -1.55      4.14 o 
   0   1   5        1.51        3.37      0.78 o 
   1   1   5     1339.58     1368.90      9.06 o 
   2   1   5      262.86      252.96      4.40 o 
   3   1   5     1276.04     1346.63     11.65 o 
   4   1   5      206.93      189.79      5.44 o 
   5   1   5       30.12       32.62      3.37 o 
   6   1   5        8.50        7.77      3.37 o 
   7   1   5        1.59       -3.62      3.62 o 
   8   1   5        2.79        0.26      4.40 o 
   0   2   5       73.86       83.11      2.33 o 
   1   2   5      372.98      397.18      5.18 o 
   2   2   5       51.12       51.52      2.33 o 
   3   2   5      462.88      512.40      7.51 o 
   4   2   5      197.97      233.80      5.96 o 
   5   2   5       30.22       28.48      3.62 o 
   6   2   5      111.25      112.89      5.96 o 
   7   2   5        2.50        6.99      3.11 o 
   8   2   5        2.25        3.37      4.14 o 
   0   3   5       81.13       63.44      2.33 o 
   1   3   5      207.36      206.62      4.14 o 
   2   3   5      426.64      402.88      6.21 o 
   3   3   5       12.76       14.76      2.07 o 
   4   3   5      108.15      123.50      4.66 o 
   5   3   5       15.44       19.16      2.85 o 
   6   3   5        1.87       -0.26      3.37 o 
   7   3   5        6.31        9.06      3.88 o 
   8   3   5       11.34       15.28      5.18 o 
   0   4   5     1285.29     1298.73     10.62 o 
   1   4   5      169.62      248.30      4.92 o 
   2   4   5       21.54       16.57      2.07 o 
   3   4   5       53.19       49.97      2.85 o 
   4   4   5       28.83       34.44      3.11 o 
   5   4   5       61.10       60.33      4.40 o 
   6   4   5       24.88       28.74      4.14 o 
   7   4   5       37.42       39.87      5.18 o 
   8   4   5       20.86       25.37      5.18 o 
   0   5   5        8.15       10.87      1.81 o 
   1   5   5     1049.30     1087.98     10.87 o 
   2   5   5      757.42      817.66     10.10 o 
   3   5   5      243.33      247.27      6.21 o 
   4   5   5      129.07      121.17      4.92 o 
   5   5   5      174.03      160.01      6.47 o 
   6   5   5       39.74       48.68      4.66 o 
   7   5   5       49.68       47.38      5.44 o 
   8   5   5        1.56       -0.52      4.92 o 
   0   6   5      245.06      213.35      5.44 o 
   1   6   5      163.06      188.49      5.18 o 
   2   6   5      417.36      429.55      8.03 o 
   3   6   5      126.23      115.22      4.66 o 
   4   6   5       71.89       80.78      4.40 o 
   5   6   5      149.24      155.61      6.47 o 
   6   6   5       33.74       38.84      4.92 o 
   7   6   5      100.85      103.83      6.99 o 
   8   6   5       24.93       36.51      6.21 o 
   0   7   5      115.32      119.62      4.66 o 
   1   7   5       67.02       66.80      3.62 o 
   2   7   5       65.30       60.33      3.88 o 
   3   7   5       25.54       19.94      3.11 o 
   4   7   5      101.05      107.97      5.44 o 
   5   7   5      189.37      182.80      7.51 o 
   6   7   5       12.19       12.95      4.14 o 
   7   7   5       43.21       48.94      5.96 o 
   0   8   5       72.10       75.86      4.14 o 
   1   8   5       47.77       45.05      3.88 o 
   2   8   5      137.01      164.41      5.96 o 
   3   8   5      370.35      323.91      8.80 o 
   4   8   5      100.15      104.09      5.70 o 
   5   8   5      110.23      107.97      6.47 o 
   6   8   5        3.92        3.88      3.88 o 
   7   8   5       19.89       20.20      5.18 o 
   0   9   5       38.94       36.77      4.14 o 
   1   9   5      324.36      320.28      8.29 o 
   2   9   5        9.94       11.39      3.37 o 
   3   9   5      477.85      482.37     11.13 o 
   4   9   5        5.17        0.78      3.62 o 
   5   9   5       19.31       37.03      4.66 o 
   6   9   5       11.11        8.80      4.40 o 
   0  10   5       18.06        9.84      3.37 o 
   1  10   5      273.78      260.73      8.29 o 
   2  10   5      191.07      170.89      7.25 o 
   3  10   5       84.88       81.56      5.70 o 
   4  10   5       86.41       75.35      5.96 o 
   5  10   5       16.84       12.95      4.66 o 
   6  10   5       12.16       10.36      5.18 o 
   0  11   5       49.25       57.74      5.18 o 
   1  11   5       14.83       12.69      3.88 o 
   2  11   5       18.61       13.98      4.40 o 
   3  11   5        2.86        6.21      3.88 o 
   4  11   5        2.60       -2.07      4.14 o 
   5  11   5        7.10       13.46      4.14 o 
   0  12   5        3.62       14.76      4.92 o 
   1  12   5      205.06      218.79      9.32 o 
   2  12   5        2.72        3.11      4.14 o 
   3  12   5        3.02        8.29      4.14 o 
   4  12   5       12.26       13.98      4.66 o 
   0  13   5       21.73       29.00      4.92 o 
   1  13   5       10.68        9.32      4.14 o 
   2  13   5        7.02        4.14      4.14 o 
   3  13   5       11.63        4.66      4.14 o 
   0  14   5        1.04        6.47      4.14 o 
   0   0   6      688.69      719.79      6.73 o 
   1   0   6       84.31       93.73      2.85 o 
   2   0   6      202.01      182.02      4.14 o 
   3   0   6      329.37      356.53      6.21 o 
   4   0   6       27.68       22.01      2.59 o 
   5   0   6      233.85      250.37      6.99 o 
   6   0   6        2.62       -0.26      3.11 o 
   7   0   6        6.10       12.95      3.62 o 
   8   0   6        1.28        1.81      4.40 o 
   0   1   6      126.04      116.51      2.85 o 
   1   1   6      315.03      292.06      4.66 o 
   2   1   6      125.69      127.91      3.37 o 
   3   1   6     1409.81     1471.43     12.69 o 
   4   1   6        0.88        3.37      2.33 o 
   5   1   6      511.42      518.10      9.84 o 
   6   1   6       29.81       28.48      3.88 o 
   7   1   6        7.84       11.13      4.14 o 
   8   1   6       12.41       18.12      4.66 o 
   0   2   6        4.07        0.52      1.04 o 
   1   2   6      652.23      644.45      6.99 o 
   2   2   6      113.42      114.18      3.37 o 
   3   2   6      786.29      779.09      9.32 o 
   4   2   6       32.19       20.71      2.85 o 
   5   2   6       49.95       45.05      4.14 o 
   6   2   6       44.12       43.76      4.40 o 
   7   2   6       26.62       31.07      4.40 o 
   8   2   6       17.71       18.64      4.66 o 
   0   3   6        2.54       -0.52      1.04 o 
   1   3   6      154.75      153.80      3.88 o 
   2   3   6      100.38      142.15      4.14 o 
   3   3   6      211.55      230.70      5.44 o 
   4   3   6      126.56      135.41      4.92 o 
   5   3   6       84.00       76.38      4.40 o 
   6   3   6       27.02       22.27      3.88 o 
   7   3   6        8.59        3.62      4.14 o 
   8   3   6        1.30       -4.40      4.40 o 
   0   4   6       32.41       23.04      2.07 o 
   1   4   6     2960.64     2886.42     70.17 o 
   2   4   6      297.49      347.47      6.47 o 
   3   4   6       68.91       78.19      3.88 o 
   4   4   6       62.16       57.22      3.62 o 
   5   4   6       72.08       72.50      4.66 o 
   6   4   6       83.90       92.17      5.70 o 
   7   4   6       16.53       14.50      4.14 o 
   8   4   6       16.00       16.31      5.18 o 
   0   5   6     2276.64     2410.01     16.31 o 
   1   5   6       84.26       93.21      3.88 o 
   2   5   6      165.43      203.25      5.44 o 
   3   5   6       87.44       95.80      4.14 o 
   4   5   6      210.38      219.82      6.73 o 
   5   5   6      116.00      105.38      5.70 o 
   6   5   6      102.02      106.42      6.47 o 
   7   5   6       16.75       12.17      4.66 o 
   8   5   6       23.19       24.34      5.70 o 
   0   6   6       96.34       94.25      3.88 o 
   1   6   6       22.00       24.08      2.85 o 
   2   6   6      189.11      213.87      5.96 o 
   3   6   6       17.54       16.83      3.11 o 
   4   6   6        2.65       -1.29      2.85 o 
   5   6   6       29.09       37.80      4.66 o 
   6   6   6       24.24       14.50      4.14 o 
   7   6   6       15.49       17.35      4.40 o 
   8   6   6        7.98        5.96      4.66 o 
   0   7   6       47.74       46.09      3.37 o 
   1   7   6      126.20      128.16      5.18 o 
   2   7   6      177.51      177.62      5.96 o 
   3   7   6      195.87      207.13      6.73 o 
   4   7   6      159.05      151.99      6.47 o 
   5   7   6       17.02       20.20      4.14 o 
   6   7   6       56.04       57.48      5.44 o 
   7   7   6       23.98       18.12      5.18 o 
   0   8   6      190.50      170.89      5.96 o 
   1   8   6       10.55       14.76      2.85 o 
   2   8   6      117.71      120.40      5.18 o 
   3   8   6       54.92       59.55      4.66 o 
   4   8   6        6.31        4.92      3.37 o 
   5   8   6       81.54       85.70      5.70 o 
   6   8   6        2.64        3.62      3.88 o 
   7   8   6        7.99        7.25      4.92 o 
   0   9   6      197.27      205.06      6.99 o 
   1   9   6       21.71       28.22      3.62 o 
   2   9   6       66.43       70.68      4.66 o 
   3   9   6      121.65      119.88      6.21 o 
   4   9   6       47.18       47.90      5.18 o 
   5   9   6       63.52       58.77      5.70 o 
   6   9   6        9.38       17.87      4.40 o 
   0  10   6        0.68       -3.11      3.11 o 
   1  10   6        1.79        5.44      3.11 o 
   2  10   6        9.59       14.76      3.37 o 
   3  10   6       54.15       50.49      4.92 o 
   4  10   6       20.18       19.42      3.88 o 
   5  10   6       21.65       22.53      4.66 o 
   6  10   6       11.63       11.39      4.66 o 
   0  11   6       51.63       46.09      4.66 o 
   1  11   6        6.11        7.25      3.37 o 
   2  11   6       11.99       12.69      3.62 o 
   3  11   6       17.69       19.16      4.14 o 
   4  11   6       18.83       17.09      4.66 o 
   5  11   6        5.22        4.40      4.14 o 
   0  12   6      107.39      127.91      6.99 o 
   1  12   6       20.06       21.23      4.92 o 
   2  12   6       18.14       27.96      4.40 o 
   3  12   6       24.97       23.82      4.92 o 
   4  12   6        3.25        6.73      4.40 o 
   0  13   6       11.26        2.07      4.40 o 
   1  13   6       22.66       22.01      4.66 o 
   2  13   6        3.93        2.33      4.14 o 
   3  13   6        0.21        8.80      4.14 o 
   1   0   7      108.94      128.94      3.37 o 
   2   0   7      198.95      200.14      4.66 o 
   3   0   7      244.83      250.37      5.70 o 
   4   0   7        8.02       15.54      2.59 o 
   5   0   7       30.49       33.14      3.62 o 
   6   0   7        9.99       15.79      3.62 o 
   7   0   7        0.20        0.52      3.88 o 
   8   0   7        1.53        3.88      4.40 o 
   0   1   7     2436.48     2412.86     56.19 o 
   1   1   7      396.43      412.97      5.96 o 
   2   1   7      107.84      133.08      3.88 o 
   3   1   7      487.99      537.51      8.03 o 
   4   1   7       76.97       75.09      3.88 o 
   5   1   7      185.49      189.01      6.21 o 
   6   1   7       16.19       19.42      3.62 o 
   7   1   7       55.42       50.75      5.44 o 
   8   1   7       31.54       22.78      5.44 o 
   0   2   7      202.44      219.05      4.40 o 
   1   2   7      319.89      324.42      5.44 o 
   2   2   7      474.06      499.71      7.25 o 
   3   2   7      200.15      217.75      5.44 o 
   4   2   7      166.97      160.27      5.44 o 
   5   2   7      133.48      131.01      5.70 o 
   6   2   7       23.58       24.86      4.40 o 
   7   2   7       68.19       75.09      5.70 o 
   8   2   7        2.71        1.55      4.66 o 
   0   3   7      537.42      538.55      7.25 o 
   1   3   7      236.45      309.93      5.70 o 
   2   3   7      131.86      134.90      4.14 o 
   3   3   7      225.01      251.15      5.96 o 
   4   3   7      125.51      141.37      5.18 o 
   5   3   7       15.45       12.43      3.37 o 
   6   3   7       36.04       31.85      4.14 o 
   7   3   7       32.83       41.43      4.92 o 
   8   3   7        1.43       -2.85      4.66 o 
   0   4   7        1.29       -0.52      1.55 o 
   1   4   7      366.12      412.20      6.99 o 
   2   4   7      132.22      130.49      4.40 o 
   3   4   7      170.02      186.94      5.44 o 
   4   4   7        7.94        1.55      2.85 o 
   5   4   7       43.25       49.19      4.14 o 
   6   4   7       40.67       45.83      4.66 o 
   7   4   7       60.54       49.97      5.96 o 
   8   4   7       11.11        5.70      4.92 o 
   0   5   7      207.96      196.78      5.18 o 
   1   5   7       35.96       34.70      2.85 o 
   2   5   7      721.10      736.88     10.10 o 
   3   5   7       58.39       57.22      3.88 o 
   4   5   7      233.49      213.61      6.99 o 
   5   5   7      140.52      129.20      6.21 o 
   6   5   7       55.03       53.60      5.18 o 
   7   5   7       45.50       50.75      5.44 o 
   8   5   7       18.61       22.78      5.18 o 
   0   6   7      908.10      978.97     11.91 o 
   1   6   7       17.32       20.97      2.59 o 
   2   6   7      399.36      404.43      8.03 o 
   3   6   7       34.61       34.18      3.37 o 
   4   6   7      108.13      103.57      5.44 o 
   5   6   7       38.27       35.73      4.14 o 
   6   6   7       20.84       22.01      4.40 o 
   7   6   7       11.66       16.31      4.66 o 
   0   7   7       14.62       12.95      2.59 o 
   1   7   7      374.39      409.09      8.29 o 
   2   7   7       17.09       20.97      2.85 o 
   3   7   7        7.74       10.87      2.85 o 
   4   7   7        2.35       10.10      3.11 o 
   5   7   7       31.35       34.18      4.66 o 
   6   7   7        6.38        5.96      4.14 o 
   7   7   7        4.33        3.37      4.14 o 
   0   8   7       15.63       13.72      3.11 o 
   1   8   7       91.63       89.59      4.66 o 
   2   8   7        9.38       12.69      3.11 o 
   3   8   7       46.32       45.83      4.40 o 
   4   8   7        8.84       11.65      3.37 o 
   5   8   7       32.38       31.85      4.66 o 
   6   8   7        2.42        5.70      4.14 o 
   7   8   7       11.65       17.35      4.66 o 
   0   9   7        9.11        9.32      2.85 o 
   1   9   7       62.13       51.01      4.40 o 
   2   9   7      119.52      121.17      5.96 o 
   3   9   7       91.53       89.59      5.70 o 
   4   9   7       12.98       10.87      3.88 o 
   5   9   7       44.77       41.69      5.44 o 
   6   9   7        5.19       11.91      4.40 o 
   0  10   7       41.90       25.89      3.88 o 
   1  10   7       51.54       43.76      4.40 o 
   2  10   7        4.74        2.59      3.37 o 
   3  10   7       72.49       62.92      5.70 o 
   4  10   7       33.57       33.40      4.92 o 
   5  10   7        4.98       -2.59      3.62 o 
   0  11   7       94.90       68.61      5.70 o 
   1  11   7       14.90       13.98      3.62 o 
   2  11   7       86.60       80.52      5.70 o 
   3  11   7        6.72        9.58      3.62 o 
   4  11   7        0.98       -4.14      4.14 o 
   5  11   7       19.13       17.35      4.92 o 
   0  12   7       10.71        7.25      3.88 o 
   1  12   7       36.03       29.52      5.18 o 
   2  12   7        9.90        9.84      3.62 o 
   3  12   7        6.28        7.25      3.88 o 
   4  12   7        5.55        1.81      4.40 o 
   0  13   7        0.13        6.73      3.62 o 
   1  13   7        5.46        0.52      4.14 o 
   2  13   7        4.67       -0.52      4.14 o 
   0   0   8      209.63      212.83      4.40 o 
   1   0   8      747.42      806.53      8.54 o 
   2   0   8     1153.67     1363.46     11.91 o 
   3   0   8      411.90      419.19      7.25 o 
   4   0   8      608.75      650.66     10.36 o 
   5   0   8        1.91        3.37      2.85 o 
   6   0   8        0.10        1.29      3.11 o 
   7   0   8       22.35       14.50      4.66 o 
   8   0   8        1.94       -1.55      4.40 o 
   0   1   8      649.83      620.63      7.51 o 
   1   1   8     1926.03     2094.91     13.98 o 
   2   1   8     1014.11     1010.56     10.36 o 
   3   1   8       15.70       13.46      2.33 o 
   4   1   8       92.83       99.94      4.40 o 
   5   1   8       91.10       91.14      4.92 o 
   6   1   8       94.74       84.15      5.44 o 
   7   1   8        4.19        8.29      3.62 o 
   8   1   8       23.68       20.71      5.18 o 
   0   2   8     1185.14     1343.53     11.13 o 
   1   2   8      830.16      898.19      9.32 o 
   2   2   8      287.63      326.24      6.21 o 
   3   2   8      121.05      114.44      4.14 o 
   4   2   8      246.40      245.20      6.47 o 
   5   2   8       83.81       83.11      4.66 o 
   6   2   8       66.67       61.10      5.18 o 
   7   2   8       20.78       17.09      4.40 o 
   8   2   8       11.64        8.03      4.92 o 
   0   3   8       49.50       41.94      2.59 o 
   1   3   8     1095.72     1170.57     11.13 o 
   2   3   8       28.32       22.01      2.33 o 
   3   3   8      133.29      127.39      4.40 o 
   4   3   8       38.11       37.28      3.37 o 
   5   3   8        2.76        2.07      3.11 o 
   6   3   8       20.64       26.41      3.88 o 
   7   3   8        4.42       -0.26      4.66 o 
   8   3   8       12.13        6.73      4.92 o 
   0   4   8     1596.31     1609.96     13.72 o 
   1   4   8      314.39      308.89      6.21 o 
   2   4   8      541.99      567.55      8.80 o 
   3   4   8      218.15      196.78      5.96 o 
   4   4   8      176.70      170.89      5.96 o 
   5   4   8      187.97      191.60      7.25 o 
   6   4   8       68.85       65.51      5.70 o 
   7   4   8       33.64       31.85      5.44 o 
   8   4   8       14.35       22.78      4.92 o 
   0   5   8        2.18        6.21      2.33 o 
   1   5   8       27.34       26.41      2.33 o 
   2   5   8      102.12      120.91      4.66 o 
   3   5   8       19.11       23.82      3.11 o 
   4   5   8       17.36       16.05      3.11 o 
   5   5   8       12.67       14.76      3.37 o 
   6   5   8        0.46        2.07      3.88 o 
   7   5   8        4.34        5.70      4.66 o 
   0   6   8        2.83        0.78      2.07 o 
   1   6   8       22.31       24.34      2.85 o 
   2   6   8       39.96       43.50      3.62 o 
   3   6   8      171.55      154.57      5.70 o 
   4   6   8      159.59      152.24      6.21 o 
   5   6   8      111.72      100.72      6.21 o 
   6   6   8       56.58       49.19      5.44 o 
   7   6   8       20.54       20.45      5.18 o 
   0   7   8       31.75       27.45      3.11 o 
   1   7   8        4.31        7.77      2.59 o 
   2   7   8      171.70      163.64      5.70 o 
   3   7   8       31.47       37.54      3.88 o 
   4   7   8      108.53      115.22      5.70 o 
   5   7   8        9.77       10.62      4.14 o 
   6   7   8       25.36       19.68      4.66 o 
   7   7   8        2.86       -4.66      4.66 o 
   0   8   8       46.63       45.31      3.62 o 
   1   8   8        5.63        7.51      3.11 o 
   2   8   8       32.59       28.74      3.62 o 
   3   8   8       40.79       41.17      4.14 o 
   4   8   8       35.46       33.40      4.40 o 
   5   8   8        6.46        5.18      3.62 o 
   6   8   8        5.44        2.85      4.14 o 
   0   9   8       12.46       14.76      3.11 o 
   1   9   8       10.92       10.62      3.11 o 
   2   9   8       39.79       27.45      4.14 o 
   3   9   8       52.45       60.33      4.92 o 
   4   9   8       12.00       10.87      4.14 o 
   5   9   8       45.59       45.31      5.70 o 
   6   9   8        7.03       10.36      4.14 o 
   0  10   8        1.95        6.21      2.85 o 
   1  10   8        1.67        4.66      3.11 o 
   2  10   8        6.78        1.04      3.88 o 
   3  10   8        1.87       -3.62      3.62 o 
   4  10   8       12.08       12.95      4.66 o 
   5  10   8        1.84       -4.14      4.14 o 
   0  11   8       34.43       37.54      4.66 o 
   1  11   8        8.60        9.84      3.62 o 
   2  11   8       22.95       21.49      4.40 o 
   3  11   8        2.22        5.70      3.62 o 
   4  11   8        2.63       -3.11      4.14 o 
   0  12   8        0.42        6.99      3.37 o 
   1  12   8        6.93        6.21      3.88 o 
   2  12   8        7.23       13.98      3.62 o 
   3  12   8       10.91       18.38      4.14 o 
   0  13   8        6.37        9.06      4.40 o 
   1  13   8        0.67        7.77      3.62 o 
   2  13   8        8.71        9.06      4.40 o 
   1   0   9      964.74     1101.70     10.62 o 
   2   0   9     2245.56     2348.39     16.57 o 
   3   0   9       21.59       16.83      2.59 o 
   4   0   9        2.63        0.26      2.59 o 
   5   0   9       23.82       30.03      3.37 o 
   6   0   9       40.33       34.18      4.66 o 
   7   0   9       15.69       19.68      4.40 o 
   8   0   9        0.94        2.33      4.66 o 
   0   1   9     3018.62     3188.58     73.53 o 
   1   1   9      955.31     1097.30     10.87 o 
   2   1   9       32.73       38.06      2.59 o 
   3   1   9      339.24      397.44      7.77 o 
   4   1   9      156.23      151.21      5.44 o 
   5   1   9        8.20        8.29      3.37 o 
   6   1   9       31.40       23.30      4.66 o 
   7   1   9        6.08       15.28      3.88 o 
   8   1   9       16.94        6.73      5.18 o 
   0   2   9      275.05      295.43      5.70 o 
   1   2   9      931.87     1025.32     10.62 o 
   2   2   9       20.15       32.11      2.59 o 
   3   2   9      300.92      320.02      6.99 o 
   4   2   9       34.14       38.32      3.37 o 
   5   2   9       58.91       58.26      4.40 o 
   6   2   9       10.43       12.43      3.62 o 
   7   2   9       33.06       28.22      5.18 o 
   8   2   9        9.69       -0.26      4.66 o 
   0   3   9      183.82      176.84      4.92 o 
   1   3   9       32.73       33.66      2.59 o 
   2   3   9       96.88       86.48      3.88 o 
   3   3   9      559.28      566.25      9.58 o 
   4   3   9       68.65       66.54      4.40 o 
   5   3   9      394.65      413.49      9.84 o 
   6   3   9       55.95       58.77      5.18 o 
   7   3   9       96.52       87.51      6.73 o 
   8   3   9        5.59        2.59      4.92 o 
   0   4   9      330.81      393.04      7.25 o 
   1   4   9      331.59      338.15      6.73 o 
   2   4   9      159.51      172.70      5.44 o 
   3   4   9      117.06      128.16      5.18 o 
   4   4   9      113.63      102.01      5.18 o 
   5   4   9       96.74       90.62      5.70 o 
   6   4   9       82.88       85.96      5.96 o 
   7   4   9       31.35       28.48      4.92 o 
   8   4   9        6.55        3.37      4.66 o 
   0   5   9      250.38      219.30      5.70 o 
   1   5   9      316.72      306.82      6.99 o 
   2   5   9      519.47      491.69      9.06 o 
   3   5   9       97.75      101.24      4.92 o 
   4   5   9      321.36      331.93      8.80 o 
   5   5   9       13.27       10.87      3.88 o 
   6   5   9      112.45      125.32      6.47 o 
   7   5   9        7.41       12.17      4.40 o 
   0   6   9        0.79       -0.52      2.07 o 
   1   6   9      304.34      297.50      7.25 o 
   2   6   9       11.22        9.32      2.59 o 
   3   6   9      416.27      419.71      9.32 o 
   4   6   9        0.36        3.11      3.11 o 
   5   6   9       52.07       44.79      4.92 o 
   6   6   9        3.97        3.11      3.62 o 
   7   6   9        3.96        4.14      4.40 o 
   0   7   9       11.61       11.39      2.59 o 
   1   7   9       98.58       88.55      4.92 o 
   2   7   9      118.31      133.08      5.70 o 
   3   7   9      170.78      169.07      6.47 o 
   4   7   9      126.58      125.83      6.47 o 
   5   7   9      116.75      120.14      6.47 o 
   6   7   9        7.03        9.06      4.14 o 
   7   7   9       12.39       10.87      5.18 o 
   0   8   9       13.65        6.99      3.62 o 
   1   8   9        9.35       13.46      2.85 o 
   2   8   9      107.11      102.53      5.44 o 
   3   8   9       44.90       51.78      4.66 o 
   4   8   9       77.95       68.61      5.44 o 
   5   8   9       27.80       43.24      5.18 o 
   6   8   9        5.33       13.98      4.14 o 
   0   9   9       38.30       35.73      3.88 o 
   1   9   9      192.69      183.83      7.25 o 
   2   9   9       36.31       31.85      4.40 o 
   3   9   9       11.63       13.20      3.62 o 
   4   9   9       18.59       14.50      4.40 o 
   5   9   9        9.40        1.81      4.40 o 
   6   9   9       10.67        2.33      5.18 o 
   0  10   9      188.69      185.64      7.51 o 
   1  10   9        6.97        5.44      3.62 o 
   2  10   9       29.28       30.29      4.14 o 
   3  10   9       10.70       11.91      3.37 o 
   4  10   9       15.14       24.86      3.88 o 
   5  10   9        8.22        4.66      4.66 o 
   0  11   9        3.93        2.85      3.88 o 
   1  11   9       41.80       41.69      5.18 o 
   2  11   9        9.87        7.51      3.88 o 
   3  11   9       14.63       20.71      4.66 o 
   4  11   9        0.94        0.26      3.88 o 
   0  12   9        2.61        2.07      3.88 o 
   1  12   9        8.37        3.62      4.14 o 
   2  12   9       10.99        9.58      4.40 o 
   3  12   9        2.46        7.51      3.88 o 
   0  13   9        3.25        8.03      4.40 o 
   1  13   9        0.43        1.81      4.14 o 
   0   0  10     2644.44     2755.67     17.61 o 
   1   0  10       62.81       61.10      3.11 o 
   2   0  10      439.81      401.06      7.51 o 
   3   0  10       23.27       16.31      2.59 o 
   4   0  10       43.61       45.31      3.88 o 
   5   0  10       24.58       27.19      3.37 o 
   6   0  10       17.60       22.01      3.88 o 
   7   0  10        1.04       -4.40      4.40 o 
   8   0  10        1.18       -1.04      4.92 o 
   0   1  10        3.87        7.51      1.81 o 
   1   1  10      208.12      214.64      5.44 o 
   2   1  10      508.57      509.03      8.29 o 
   3   1  10       56.61       50.75      3.62 o 
   4   1  10       88.62       80.26      4.66 o 
   5   1  10        1.94       -3.37      3.37 o 
   6   1  10       33.12       34.44      4.40 o 
   7   1  10       38.37       37.54      5.70 o 
   8   1  10       27.57       34.95      5.44 o 
   0   2  10      284.46      278.60      5.96 o 
   1   2  10      379.47      401.84      7.25 o 
   2   2  10      353.27      365.08      7.25 o 
   3   2  10        6.58        5.18      2.59 o 
   4   2  10       79.38       80.52      4.40 o 
   5   2  10       17.43       18.64      3.88 o 
   6   2  10       54.36       57.48      5.18 o 
   7   2  10       14.59       15.28      4.40 o 
   8   2  10        7.56        3.11      4.92 o 
   0   3  10        0.08        0.78      1.55 o 
   1   3  10      537.46      534.15      8.54 o 
   2   3  10      258.82      269.79      6.47 o 
   3   3  10       42.02       37.03      3.37 o 
   4   3  10       89.48       93.21      4.92 o 
   5   3  10       74.77       76.64      5.18 o 
   6   3  10       21.52       23.56      4.40 o 
   7   3  10        2.43       -4.66      4.66 o 
   8   3  10        6.70        8.03      4.40 o 
   0   4  10       27.98       30.29      2.59 o 
   1   4  10      210.63      227.33      5.96 o 
   2   4  10      102.75      109.26      4.66 o 
   3   4  10      566.95      572.99     10.36 o 
   4   4  10      141.31      145.25      6.47 o 
   5   4  10      345.07      362.23      9.84 o 
   6   4  10       17.45       24.60      4.92 o 
   7   4  10       73.50       71.20      6.47 o 
   0   5  10       63.96       61.62      3.62 o 
   1   5  10       14.79       12.69      2.59 o 
   2   5  10      166.28      149.14      5.44 o 
   3   5  10       62.03       48.94      4.66 o 
   4   5  10      437.97      416.08     10.10 o 
   5   5  10       10.06       15.54      3.37 o 
   6   5  10       83.46       90.10      6.73 o 
   7   5  10       13.31       16.83      5.18 o 
   0   6  10      332.60      339.96      7.77 o 
   1   6  10      116.88      110.30      4.92 o 
   2   6  10      258.08      256.85      7.51 o 
   3   6  10      139.24      135.93      5.96 o 
   4   6  10      174.00      176.58      7.25 o 
   5   6  10      108.65      100.98      6.47 o 
   6   6  10        6.53       10.87      4.14 o 
   7   6  10        2.43        2.33      4.40 o 
   0   7  10       59.15       62.14      4.40 o 
   1   7  10      197.96      200.92      6.99 o 
   2   7  10       93.94       84.93      5.18 o 
   3   7  10      295.94      307.34      8.80 o 
   4   7  10       18.87       26.41      4.14 o 
   5   7  10        2.49       -0.52      3.62 o 
   6   7  10       42.08       41.94      5.70 o 
   0   8  10       29.75       19.68      3.37 o 
   1   8  10      274.17      290.25      8.29 o 
   2   8  10      295.10      289.73      8.80 o 
   3   8  10       23.61       30.03      4.40 o 
   4   8  10      114.41      108.75      6.73 o 
   5   8  10       17.82       21.75      4.40 o 
   6   8  10       30.23       41.69      5.18 o 
   0   9  10      517.10      567.03     11.91 o 
   1   9  10       51.94       48.68      4.92 o 
   2   9  10       38.31       40.65      4.66 o 
   3   9  10       32.19       34.18      4.66 o 
   4   9  10       35.71       35.21      4.92 o 
   5   9  10       22.91       20.97      5.18 o 
   0  10  10       40.98       50.23      4.92 o 
   1  10  10      150.38      174.51      7.77 o 
   2  10  10       82.34       81.04      6.21 o 
   3  10  10       22.13       17.09      4.66 o 
   4  10  10        8.79       18.38      4.14 o 
   5  10  10        6.50        5.44      4.92 o 
   0  11  10       23.59       27.96      4.66 o 
   1  11  10        4.79        2.85      3.37 o 
   2  11  10       74.71       98.13      6.47 o 
   3  11  10       24.80       30.55      4.66 o 
   4  11  10       20.71       27.19      5.70 o 
   0  12  10       18.15       18.64      4.14 o 
   1  12  10       34.60       31.59      5.44 o 
   2  12  10        7.34        5.70      4.40 o 
   3  12  10        1.67        3.11      4.14 o 
   1   0  11       46.86       45.31      2.85 o 
   2   0  11        1.32        2.59      1.81 o 
   3   0  11       24.43       23.56      3.11 o 
   4   0  11       97.98      102.01      4.92 o 
   5   0  11       14.28        9.58      3.37 o 
   6   0  11       22.36       24.34      4.40 o 
   7   0  11       20.52       25.63      4.66 o 
   8   0  11        0.43       -3.88      4.92 o 
   0   1  11       41.52       43.50      2.85 o 
   1   1  11      419.44      453.11      8.03 o 
   2   1  11      382.76      386.82      8.03 o 
   3   1  11       93.24       94.25      4.66 o 
   4   1  11       13.58       15.28      3.11 o 
   5   1  11       14.60       19.94      3.62 o 
   6   1  11       48.24       60.59      5.44 o 
   7   1  11       35.81       37.54      5.44 o 
   8   1  11       17.44       16.83      5.96 o 
   0   2  11     1160.77     1247.47     12.95 o 
   1   2  11       97.92      114.96      4.40 o 
   2   2  11      164.27      165.71      5.44 o 
   3   2  11       60.11       72.24      3.88 o 
   4   2  11      253.35      248.04      7.51 o 
   5   2  11       72.04       63.44      5.18 o 
   6   2  11       65.91       66.54      5.70 o 
   7   2  11       12.83       14.24      4.66 o 
   0   3  11      513.56      530.52      8.80 o 
   1   3  11      130.51      133.34      4.66 o 
   2   3  11      112.87      130.75      4.92 o 
   3   3  11       44.10       49.97      3.88 o 
   4   3  11       62.48       69.13      4.40 o 
   5   3  11       34.98       37.54      4.14 o 
   6   3  11       10.27        1.04      4.66 o 
   7   3  11        1.73       -0.78      4.40 o 
   0   4  11       21.58       33.66      2.85 o 
   1   4  11      332.99      312.77      7.51 o 
   2   4  11      133.74      125.58      5.18 o 
   3   4  11      827.45      843.04     12.69 o 
   4   4  11       46.21       48.68      4.40 o 
   5   4  11      111.14      102.01      6.21 o 
   6   4  11       20.19       18.64      4.66 o 
   7   4  11       13.67       17.09      5.18 o 
   0   5  11        9.62       13.46      2.85 o 
   1   5  11       59.64       61.88      3.88 o 
   2   5  11      498.89      470.45      9.84 o 
   3   5  11       92.25       90.36      5.18 o 
   4   5  11       50.93       51.78      4.92 o 
   5   5  11       36.18       38.32      4.66 o 
   6   5  11       82.06       81.56      5.96 o 
   7   5  11       21.65       21.23      5.44 o 
   0   6  11     1127.55     1093.67     14.24 o 
   1   6  11       17.89       18.12      3.37 o 
   2   6  11      616.66      622.18     11.39 o 
   3   6  11       26.76       23.82      4.14 o 
   4   6  11       72.30       84.41      5.70 o 
   5   6  11        7.27        8.03      4.14 o 
   6   6  11       29.18       22.01      4.92 o 
   7   6  11       14.79       11.91      4.92 o 
   0   7  11        0.02        3.11      3.11 o 
   1   7  11      864.33      887.31     13.46 o 
   2   7  11      101.30      103.57      5.70 o 
   3   7  11      211.80      212.05      7.77 o 
   4   7  11       58.23       55.15      5.18 o 
   5   7  11       38.18       38.58      5.18 o 
   6   7  11       37.26       36.51      5.70 o 
   0   8  11      751.95      758.37     13.46 o 
   1   8  11       94.24       83.11      5.70 o 
   2   8  11      117.12      128.42      6.47 o 
   3   8  11       24.14       15.79      3.88 o 
   4   8  11       67.82       67.84      5.70 o 
   5   8  11        0.69        3.37      3.88 o 
   6   8  11       36.50       32.36      5.44 o 
   0   9  11        6.20       11.39      3.11 o 
   1   9  11       24.24       22.78      4.40 o 
   2   9  11      122.86      107.71      6.21 o 
   3   9  11       74.39       82.59      5.96 o 
   4   9  11        6.84        9.32      4.40 o 
   5   9  11       21.27       26.93      4.92 o 
   0  10  11        4.52        8.03      3.88 o 
   1  10  11       12.65        9.32      3.88 o 
   2  10  11       21.26       29.26      4.92 o 
   3  10  11       15.53        9.06      4.14 o 
   4  10  11       21.24       26.41      5.18 o 
   0  11  11       10.75       13.72      4.40 o 
   1  11  11       21.88       21.23      4.92 o 
   2  11  11        3.99        1.29      3.88 o 
   3  11  11        2.13       -2.07      4.40 o 
   0  12  11        4.43       -4.14      4.14 o 
   1  12  11       27.64       28.22      4.66 o 
   2  12  11       23.87       34.18      5.44 o 
   0   0  12       83.31       67.58      3.62 o 
   1   0  12       20.25       22.27      2.85 o 
   2   0  12       79.45       80.78      4.14 o 
   3   0  12       94.88       84.93      4.40 o 
   4   0  12       41.48       40.65      3.88 o 
   5   0  12        7.30        5.18      3.11 o 
   6   0  12       18.65       15.79      4.66 o 
   7   0  12        2.26        9.32      3.88 o 
   0   1  12       36.96       42.72      3.11 o 
   1   1  12        7.42        8.29      2.33 o 
   2   1  12       46.48       37.80      3.37 o 
   3   1  12       19.94       18.38      3.11 o 
   4   1  12       92.57       88.29      5.18 o 
   5   1  12       16.13       20.71      4.14 o 
   6   1  12       66.32       64.73      5.70 o 
   7   1  12        8.65        6.21      5.18 o 
   0   2  12       15.31        9.32      2.59 o 
   1   2  12      159.50      171.40      5.44 o 
   2   2  12      291.83      275.49      6.99 o 
   3   2  12      196.07      205.32      6.73 o 
   4   2  12      171.54      165.71      6.73 o 
   5   2  12       17.35       21.49      3.62 o 
   6   2  12        0.71        1.81      3.88 o 
   7   2  12        6.73       11.91      4.40 o 
   0   3  12       28.78       34.95      3.11 o 
   1   3  12      146.36      141.63      5.18 o 
   2   3  12       44.13       39.87      3.62 o 
   3   3  12      100.84       97.35      5.18 o 
   4   3  12      148.77      145.25      6.47 o 
   5   3  12       36.33       37.54      4.92 o 
   6   3  12       31.12       26.41      4.66 o 
   7   3  12        4.14        6.99      4.66 o 
   0   4  12       26.11       31.07      2.85 o 
   1   4  12      257.07      237.43      6.99 o 
   2   4  12      148.73      153.28      6.21 o 
   3   4  12       55.50       50.49      4.40 o 
   4   4  12       30.86       31.59      3.88 o 
   5   4  12      113.48      118.58      6.47 o 
   6   4  12       34.16       45.83      5.18 o 
   7   4  12       37.31       27.70      5.44 o 
   0   5  12      306.09      290.25      7.51 o 
   1   5  12      120.02      108.75      5.44 o 
   2   5  12        0.31       -2.85      2.85 o 
   3   5  12       20.73       24.34      3.62 o 
   4   5  12      205.16      191.60      7.51 o 
   5   5  12        8.67        5.96      4.14 o 
   6   5  12        7.62        3.88      4.40 o 
   7   5  12        6.18        4.92      5.18 o 
   0   6  12      320.20      306.82      8.29 o 
   1   6  12        9.28       10.36      3.11 o 
   2   6  12       43.53       33.92      3.88 o 
   3   6  12       25.93       15.28      4.14 o 
   4   6  12       69.03       71.72      5.44 o 
   5   6  12       14.87       22.01      4.14 o 
   6   6  12        5.67       17.35      4.14 o 
   0   7  12       19.24       30.81      4.14 o 
   1   7  12      578.60      565.22     11.65 o 
   2   7  12      396.01      387.34     10.10 o 
   3   7  12       10.71       15.28      3.62 o 
   4   7  12       81.78       70.43      5.70 o 
   5   7  12       27.23       25.89      4.92 o 
   6   7  12       10.44        7.25      4.92 o 
   0   8  12      592.89      552.79     11.91 o 
   1   8  12      105.73      117.81      6.47 o 
   2   8  12      147.19      136.45      6.73 o 
   3   8  12       87.41      101.75      6.21 o 
   4   8  12       56.12       58.00      5.70 o 
   5   8  12       24.40       20.45      5.18 o 
   0   9  12       55.72       57.48      5.44 o 
   1   9  12       28.15       20.71      4.66 o 
   2   9  12       86.26       95.54      6.47 o 
   3   9  12       38.47       44.53      5.44 o 
   4   9  12       44.20       35.99      5.44 o 
   5   9  12       62.16       82.08      6.99 o 
   0  10  12       11.89       13.20      3.88 o 
   1  10  12       53.82       71.72      5.96 o 
   2  10  12        3.79        4.14      3.88 o 
   3  10  12        2.30       -1.55      4.14 o 
   4  10  12       16.19       12.69      5.44 o 
   0  11  12       36.49       44.02      4.66 o 
   1  11  12       47.06       48.42      5.70 o 
   2  11  12       82.23       80.26      6.73 o 
   3  11  12       20.27       29.26      5.18 o 
   0  12  12        1.76       10.36      4.40 o 
   1  12  12       12.29       12.69      4.66 o 
   1   0  13       95.25       99.42      4.66 o 
   2   0  13       20.65       22.01      2.85 o 
   3   0  13        0.16        1.29      2.59 o 
   4   0  13      133.46      123.25      5.96 o 
   5   0  13       48.63       50.49      4.66 o 
   6   0  13       68.85       62.40      5.70 o 
   7   0  13        1.85        7.25      4.40 o 
   0   1  13        8.87        5.70      2.59 o 
   1   1  13      286.69      270.57      7.25 o 
   2   1  13        4.06        3.37      2.59 o 
   3   1  13        4.48        2.07      2.59 o 
   4   1  13       30.41       34.44      3.62 o 
   5   1  13        2.46        0.78      3.62 o 
   6   1  13       31.12       42.46      4.66 o 
   7   1  13       31.54       24.08      5.18 o 
   0   2  13        0.77        2.07      2.07 o 
   1   2  13       45.00       47.38      3.62 o 
   2   2  13       91.34       84.67      4.66 o 
   3   2  13      275.57      265.13      8.03 o 
   4   2  13       28.88       27.70      4.40 o 
   5   2  13       33.49       25.37      4.40 o 
   6   2  13       20.94       12.17      4.66 o 
   7   2  13       40.99       43.50      5.96 o 
   0   3  13       47.49       51.78      3.88 o 
   1   3  13       85.86       85.18      4.66 o 
   2   3  13      410.66      400.55      9.06 o 
   3   3  13       44.74       45.57      4.40 o 
   4   3  13       90.56       77.42      5.70 o 
   5   3  13      287.19      287.66      9.58 o 
   6   3  13       12.43       12.17      4.66 o 
   7   3  13       19.94       20.71      4.66 o 
   0   4  13      111.10      118.07      5.44 o 
   1   4  13      104.21      108.49      5.44 o 
   2   4  13       27.63       24.86      3.62 o 
   3   4  13      741.37      742.58     12.95 o 
   4   4  13       10.81        8.29      3.62 o 
   5   4  13       76.61       77.16      6.47 o 
   6   4  13        4.38       16.05      4.14 o 
   7   4  13       20.17       21.23      5.70 o 
   0   5  13        8.82        7.51      3.11 o 
   1   5  13       99.76       92.95      5.18 o 
   2   5  13      253.53      260.99      8.03 o 
   3   5  13      168.18      156.13      6.73 o 
   4   5  13        2.30        1.81      3.62 o 
   5   5  13       83.47       77.93      6.21 o 
   6   5  13       41.05       45.57      5.70 o 
   0   6  13      245.72      234.58      7.51 o 
   1   6  13      275.59      267.46      8.03 o 
   2   6  13       21.55       19.16      4.14 o 
   3   6  13       84.00       77.42      5.70 o 
   4   6  13       17.79       20.97      4.14 o 
   5   6  13       30.36       36.77      5.44 o 
   6   6  13       11.33        5.96      5.18 o 
   0   7  13        6.48       12.17      3.62 o 
   1   7  13      202.38      209.72      8.03 o 
   2   7  13      121.53      122.73      6.47 o 
   3   7  13      161.60      142.15      7.25 o 
   4   7  13       34.61       41.43      4.92 o 
   5   7  13        1.88       -2.07      4.40 o 
   6   7  13       13.58       22.27      5.44 o 
   0   8  13      102.72       81.04      5.96 o 
   1   8  13       17.57       10.87      4.14 o 
   2   8  13      150.55      134.38      6.73 o 
   3   8  13       34.88       28.48      4.92 o 
   4   8  13        9.73        0.78      4.66 o 
   5   8  13       24.27       36.25      5.44 o 
   0   9  13       37.36       49.19      4.92 o 
   1   9  13       16.81       21.75      4.14 o 
   2   9  13        2.53        6.99      3.62 o 
   3   9  13       21.27       29.00      5.18 o 
   4   9  13        8.55        8.80      4.40 o 
   0  10  13        5.16        9.84      3.62 o 
   1  10  13       34.93       36.25      4.92 o 
   2  10  13        2.80        4.66      3.88 o 
   3  10  13       10.41       14.24      4.66 o 
   0  11  13       38.66       45.57      5.70 o 
   1  11  13       24.16       36.25      5.44 o 
   2  11  13       30.37       45.57      5.70 o 
   0   0  14       19.04       17.61      2.85 o 
   1   0  14       65.21       47.38      4.14 o 
   2   0  14        2.17       -1.04      2.59 o 
   3   0  14        6.68        4.66      3.11 o 
   4   0  14       30.63       33.66      4.40 o 
   5   0  14       62.13       66.80      5.70 o 
   6   0  14       44.32       42.20      5.44 o 
   7   0  14        0.50        7.77      4.40 o 
   0   1  14      932.52      914.50     12.95 o 
   1   1  14      150.11      128.94      6.73 o 
   2   1  14      454.87      446.38      9.58 o 
   3   1  14      145.25      153.80      6.47 o 
   4   1  14       46.80       52.04      4.40 o 
   5   1  14       30.41       37.80      4.92 o 
   6   1  14       17.96       14.24      4.92 o 
   7   1  14       42.00       31.59      6.21 o 
   0   2  14        0.01       -2.59      3.11 o 
   1   2  14      484.93      509.55      9.84 o 
   2   2  14      272.10      274.71      8.03 o 
   3   2  14       69.10       78.97      5.44 o 
   4   2  14      229.24      246.23      8.54 o 
   5   2  14       58.14       56.96      5.70 o 
   6   2  14       21.05       18.38      5.18 o 
   7   2  14        6.68       11.65      4.92 o 
   0   3  14      980.29      970.17     13.98 o 
   1   3  14      322.37      339.44      8.54 o 
   2   3  14      348.82      352.39      9.06 o 
   3   3  14        2.09        4.66      3.11 o 
   4   3  14       66.12       69.91      5.70 o 
   5   3  14       26.01       25.89      4.66 o 
   6   3  14       23.83       18.90      5.18 o 
   0   4  14       10.94       10.10      3.37 o 
   1   4  14      949.06      984.41     14.24 o 
   2   4  14      154.64      171.92      6.99 o 
   3   4  14       26.61       28.48      4.14 o 
   4   4  14        5.41        2.85      3.88 o 
   5   4  14       68.49       70.43      6.21 o 
   6   4  14        2.05       -1.29      4.66 o 
   0   5  14      198.55      217.23      7.51 o 
   1   5  14      199.88      188.75      6.99 o 
   2   5  14       53.88       50.75      4.66 o 
   3   5  14      160.25      164.93      7.51 o 
   4   5  14      260.43      273.42      9.32 o 
   5   5  14        2.70        3.37      3.62 o 
   6   5  14       23.76       21.75      5.44 o 
   0   6  14        0.88        3.37      3.11 o 
   1   6  14       13.39       14.76      3.62 o 
   2   6  14       27.07       23.56      4.40 o 
   3   6  14      129.80      130.75      6.73 o 
   4   6  14       24.46       29.26      4.66 o 
   5   6  14       39.82       42.98      5.70 o 
   6   6  14        7.20        9.06      4.92 o 
   0   7  14      173.41      171.92      7.51 o 
   1   7  14      330.90      296.46      9.32 o 
   2   7  14       32.23       33.14      4.40 o 
   3   7  14       52.59       56.70      5.70 o 
   4   7  14       31.57       18.64      5.18 o 
   5   7  14       67.09       55.67      6.21 o 
   0   8  14       36.85       33.40      4.66 o 
   1   8  14       45.62       42.98      4.66 o 
   2   8  14       25.29       17.87      4.40 o 
   3   8  14       97.04       77.68      5.96 o 
   4   8  14       12.50       16.31      4.40 o 
   5   8  14       17.54       20.45      5.44 o 
   0   9  14       12.49       15.54      3.88 o 
   1   9  14       66.30       81.82      5.70 o 
   2   9  14        4.99        5.70      3.88 o 
   3   9  14        5.85        6.47      4.66 o 
   4   9  14        3.67        7.25      4.40 o 
   0  10  14        2.16        0.26      3.62 o 
   1  10  14       17.58       21.23      4.14 o 
   2  10  14        0.80        7.51      3.88 o 
   3  10  14       12.44       17.35      4.40 o 
   0  11  14        1.97       14.50      3.62 o 
   1  11  14       59.62       69.65      6.21 o 
   1   0  15       92.80       96.58      5.18 o 
   2   0  15        0.06        1.29      3.11 o 
   3   0  15       65.05       61.10      4.92 o 
   4   0  15        1.54       -1.81      3.88 o 
   5   0  15        9.24       17.61      4.14 o 
   6   0  15       91.55       97.61      7.51 o 
   0   1  15        0.00       -1.29      2.85 o 
   1   1  15      411.74      373.10      9.32 o 
   2   1  15      502.56      504.37     10.87 o 
   3   1  15      382.95      392.26      9.84 o 
   4   1  15      261.52      247.01      8.54 o 
   5   1  15       72.00       87.26      6.21 o 
   6   1  15        4.87        9.06      4.14 o 
   0   2  15     1598.27     1608.14     17.61 o 
   1   2  15       64.42       62.92      4.92 o 
   2   2  15      460.25      452.59     10.36 o 
   3   2  15      161.71      164.67      7.25 o 
   4   2  15      104.46      106.42      6.47 o 
   5   2  15       12.04        7.77      4.40 o 
   6   2  15       57.90       60.85      6.21 o 
   0   3  15      800.61      811.45     12.95 o 
   1   3  15      752.75      746.98     12.69 o 
   2   3  15      175.79      177.62      7.25 o 
   3   3  15       94.78      100.98      5.96 o 
   4   3  15       48.47       49.97      4.92 o 
   5   3  15        2.83        3.62      3.88 o 
   6   3  15        8.52        3.37      5.44 o 
   0   4  15      549.72      466.31     10.87 o 
   1   4  15       72.90       77.16      5.18 o 
   2   4  15      298.96      306.04      9.06 o 
   3   4  15       68.57       61.10      5.18 o 
   4   4  15       73.50       77.42      5.70 o 
   5   4  15       28.18       31.07      5.18 o 
   6   4  15       28.19       27.45      5.96 o 
   0   5  15       61.51       72.76      4.92 o 
   1   5  15      169.22      173.99      7.25 o 
   2   5  15      442.99      448.71     10.87 o 
   3   5  15        3.65        2.59      3.88 o 
   4   5  15       25.73       21.23      4.92 o 
   5   5  15        8.33        7.25      4.92 o 
   6   5  15       55.36       59.81      6.99 o 
   0   6  15        1.72       -3.11      3.62 o 
   1   6  15      199.23      190.82      7.77 o 
   2   6  15       73.54       89.07      5.70 o 
   3   6  15       81.42       95.54      6.47 o 
   4   6  15      111.69      113.92      6.99 o 
   5   6  15        3.77       -1.29      3.88 o 
   0   7  15      139.42      150.69      7.25 o 
   1   7  15        3.04        1.04      3.62 o 
   2   7  15       75.86       81.30      5.70 o 
   3   7  15       30.28       26.67      4.92 o 
   4   7  15       43.87       38.32      5.70 o 
   5   7  15        0.57        3.88      3.88 o 
   0   8  15      182.63      160.27      7.77 o 
   1   8  15        5.47        0.78      4.14 o 
   2   8  15       36.54       23.04      4.92 o 
   3   8  15        4.83        3.37      4.14 o 
   4   8  15       27.13       31.07      5.70 o 
   0   9  15       14.87        9.84      4.14 o 
   1   9  15       17.43       25.89      4.66 o 
   2   9  15       10.45       12.69      4.14 o 
   3   9  15       45.34       55.93      5.96 o 
   0  10  15        0.58       -4.14      4.14 o 
   1  10  15        7.63       17.61      4.40 o 
   2  10  15        8.64       18.38      4.92 o 
   0   0  16       25.45       22.78      3.62 o 
   1   0  16       82.17       76.64      5.44 o 
   2   0  16       46.10       40.39      4.66 o 
   3   0  16      122.05      135.67      6.47 o 
   4   0  16      314.08      322.35     10.10 o 
   5   0  16       13.46       20.71      4.66 o 
   6   0  16       27.78       31.59      4.92 o 
   0   1  16      197.00      161.57      6.73 o 
   1   1  16       76.29       57.74      5.44 o 
   2   1  16      235.52      229.66      8.03 o 
   3   1  16      223.16      202.99      8.03 o 
   4   1  16       96.21       85.70      6.21 o 
   5   1  16      133.24      153.54      7.77 o 
   6   1  16        7.37       10.10      4.40 o 
   0   2  16      291.87      317.43      8.80 o 
   1   2  16        6.25       -2.85      3.37 o 
   2   2  16      287.90      281.96      8.80 o 
   3   2  16       42.97       45.83      4.92 o 
   4   2  16       38.47       44.79      4.92 o 
   5   2  16       57.43       66.80      6.47 o 
   6   2  16       12.37       10.62      4.92 o 
   0   3  16       36.68       37.54      4.40 o 
   1   3  16       78.87       63.95      5.44 o 
   2   3  16      254.49      226.29      8.03 o 
   3   3  16       79.23       76.38      6.21 o 
   4   3  16       17.99       13.98      4.14 o 
   5   3  16       27.48       33.14      5.18 o 
   6   3  16       31.03       28.74      5.44 o 
   0   4  16      299.77      301.64      8.80 o 
   1   4  16       86.07       84.15      5.44 o 
   2   4  16       12.76        6.21      3.88 o 
   3   4  16        5.83        9.32      3.88 o 
   4   4  16       60.18       50.23      5.44 o 
   5   4  16        4.21        1.55      4.14 o 
   0   5  16      249.47      232.25      8.54 o 
   1   5  16        4.71        9.06      3.37 o 
   2   5  16       65.65       63.18      5.70 o 
   3   5  16       19.37       26.67      4.40 o 
   4   5  16       39.40       33.66      4.92 o 
   5   5  16        3.56        3.37      4.40 o 
   0   6  16        1.01        1.81      3.11 o 
   1   6  16       57.68       68.87      5.44 o 
   2   6  16       25.08       20.97      4.14 o 
   3   6  16       24.58       29.78      4.40 o 
   4   6  16        4.63        1.81      4.40 o 
   5   6  16       27.44       32.88      5.18 o 
   0   7  16        3.55        6.73      3.37 o 
   1   7  16       48.48       46.86      4.92 o 
   2   7  16        7.25        2.85      4.40 o 
   3   7  16        9.75        2.33      4.66 o 
   4   7  16       11.48       12.95      4.66 o 
   0   8  16       85.15       88.29      6.21 o 
   1   8  16        0.21        2.59      3.88 o 
   2   8  16       94.79       82.59      6.99 o 
   3   8  16       27.22       42.20      5.44 o 
   4   8  16       13.11       15.54      4.92 o 
   0   9  16        4.74       13.20      3.62 o 
   1   9  16        1.85       -4.14      4.14 o 
   2   9  16        8.94        3.88      4.40 o 
   3   9  16       27.41       23.30      5.18 o 
   0  10  16       13.71       15.28      4.66 o 
   1  10  16       14.48        5.18      4.66 o 
   1   0  17      134.99      150.17      6.47 o 
   2   0  17      517.00      489.61     11.65 o 
   3   0  17       36.98       31.07      4.66 o 
   4   0  17       49.96       38.06      5.44 o 
   5   0  17        1.65        3.62      4.14 o 
   6   0  17       39.13       42.46      6.21 o 
   0   1  17      148.09      146.29      6.73 o 
   1   1  17       55.22       55.15      5.18 o 
   2   1  17       40.41       48.68      4.66 o 
   3   1  17       30.61       18.64      4.40 o 
   4   1  17       57.78       60.33      5.70 o 
   5   1  17        1.61       -0.52      4.14 o 
   6   1  17        8.64       18.90      4.40 o 
   0   2  17       32.24       35.99      4.40 o 
   1   2  17       12.07       17.87      3.62 o 
   2   2  17       35.29       30.81      4.66 o 
   3   2  17       32.17       26.67      4.66 o 
   4   2  17       11.30       15.02      3.88 o 
   5   2  17       42.18       40.39      5.18 o 
   0   3  17      894.47      852.62     14.76 o 
   1   3  17       30.73       30.81      4.40 o 
   2   3  17      178.21      178.39      7.77 o 
   3   3  17      121.41      117.03      6.73 o 
   4   3  17       34.13       36.25      5.18 o 
   5   3  17       52.48       53.08      5.96 o 
   0   4  17       13.60       16.05      3.37 o 
   1   4  17       50.55       47.64      4.40 o 
   2   4  17      129.74      127.91      6.73 o 
   3   4  17       11.37        8.54      4.14 o 
   4   4  17       18.21       22.53      4.40 o 
   5   4  17        4.93        6.21      4.14 o 
   0   5  17        9.77        9.58      3.62 o 
   1   5  17       35.12       38.32      4.14 o 
   2   5  17       58.71       55.93      5.18 o 
   3   5  17        8.65        6.73      3.62 o 
   4   5  17       24.95       25.12      4.92 o 
   5   5  17        9.50       15.79      4.66 o 
   0   6  17        5.76        2.85      3.37 o 
   1   6  17       22.02       31.85      4.40 o 
   2   6  17       19.68       20.97      4.14 o 
   3   6  17        2.75        8.80      4.14 o 
   4   6  17       37.74       42.20      5.70 o 
   0   7  17       13.56       13.72      4.14 o 
   1   7  17       62.49       56.70      5.96 o 
   2   7  17        5.40       11.65      3.88 o 
   3   7  17       70.54       81.30      6.73 o 
   4   7  17       17.99        8.80      4.66 o 
   0   8  17       15.94       17.87      4.66 o 
   1   8  17       29.19       21.49      4.66 o 
   2   8  17       31.18       37.80      5.70 o 
   3   8  17       14.29       19.42      4.66 o 
   0   9  17        0.19        6.73      3.62 o 
   1   9  17        9.06        7.25      4.14 o 
   0   0  18      217.16      230.44      8.03 o 
   1   0  18        0.07        0.00      3.37 o 
   2   0  18        4.21       -0.52      3.88 o 
   3   0  18        1.14        6.47      3.62 o 
   4   0  18       24.76       22.01      4.66 o 
   5   0  18        5.20       12.43      4.40 o 
   0   1  18       36.25       33.66      4.66 o 
   1   1  18       65.34       58.00      4.92 o 
   2   1  18       16.13       14.24      4.40 o 
   3   1  18        8.10        1.29      4.40 o 
   4   1  18        5.13        8.03      3.88 o 
   5   1  18       10.78        1.81      4.66 o 
   0   2  18       27.07       31.85      4.40 o 
   1   2  18      332.08      305.52      9.32 o 
   2   2  18        0.67       -2.07      3.88 o 
   3   2  18        1.14        4.40      3.62 o 
   4   2  18       31.76       31.33      5.44 o 
   5   2  18       27.91       30.55      5.44 o 
   0   3  18        2.56       -4.14      4.14 o 
   1   3  18       60.13       43.24      5.44 o 
   2   3  18      104.40      112.89      6.73 o 
   3   3  18       70.65       70.94      5.96 o 
   4   3  18       88.64       98.39      6.99 o 
   5   3  18        3.26        4.92      4.14 o 
   0   4  18       22.71       24.60      4.40 o 
   1   4  18       39.72       30.55      4.40 o 
   2   4  18       13.05       13.72      3.62 o 
   3   4  18        4.47        5.44      4.14 o 
   4   4  18       32.31       24.08      5.18 o 
   0   5  18       15.62       23.56      3.88 o 
   1   5  18       29.56       23.30      4.40 o 
   2   5  18       11.40       14.24      4.14 o 
   3   5  18        9.39       14.24      4.40 o 
   4   5  18       10.77       18.38      4.66 o 
   0   6  18        0.54       -1.81      3.62 o 
   1   6  18       21.40       20.45      4.14 o 
   2   6  18       10.15       19.68      3.62 o 
   3   6  18        4.29        9.32      4.14 o 
   4   6  18        2.09        3.37      4.40 o 
   0   7  18        5.13        7.51      3.88 o 
   1   7  18        4.45        5.96      4.40 o 
   2   7  18       17.96       27.45      4.66 o 
   3   7  18       29.57       25.12      5.18 o 
   0   8  18        7.27       14.50      4.14 o 
   1   8  18       25.26       29.52      4.66 o 
   2   8  18       20.69       21.49      5.18 o 
   1   0  19       31.99       21.75      4.66 o 
   2   0  19       86.28       84.67      5.70 o 
   3   0  19        0.07       -3.88      3.88 o 
   4   0  19       16.12       26.15      4.66 o 
   5   0  19        1.86        3.88      4.14 o 
   0   1  19       35.82       30.29      4.40 o 
   1   1  19       21.20       19.42      4.40 o 
   2   1  19       49.72       51.78      4.92 o 
   3   1  19       28.60       24.08      4.40 o 
   4   1  19       38.30       43.24      5.18 o 
   0   2  19       81.26       77.42      5.70 o 
   1   2  19       32.47       32.62      4.66 o 
   2   2  19       60.83       55.67      5.70 o 
   3   2  19        6.55        4.92      3.88 o 
   4   2  19       14.63       10.87      4.66 o 
   0   3  19       36.71       43.50      4.66 o 
   1   3  19        1.93        9.32      3.11 o 
   2   3  19       22.41       18.12      4.40 o 
   3   3  19       28.96       28.48      5.18 o 
   4   3  19        0.55       -0.52      4.40 o 
   0   4  19        6.58       11.39      3.62 o 
   1   4  19        6.53       10.87      3.62 o 
   2   4  19        3.25        3.11      3.62 o 
   3   4  19        5.56       10.62      4.14 o 
   4   4  19        0.92        1.55      4.14 o 
   0   5  19        9.61        5.70      4.14 o 
   1   5  19        5.98       11.39      4.14 o 
   2   5  19        3.40        0.78      4.14 o 
   3   5  19        8.55       11.91      3.88 o 
   0   6  19        0.98       -4.14      4.14 o 
   1   6  19        5.28       15.28      3.62 o 
   2   6  19       12.65       17.35      4.40 o 
   3   6  19        3.96       -2.85      4.40 o 
   0   7  19        0.00        2.07      3.62 o 
   1   7  19        1.70       -0.78      4.14 o 
   2   7  19        7.23        5.70      4.14 o 
   0   0  20        5.80        3.37      4.14 o 
   1   0  20       10.80       14.24      4.14 o 
   2   0  20        1.12       -3.37      3.62 o 
   3   0  20       28.81       14.50      4.66 o 
   4   0  20       41.37       27.70      5.44 o 
   0   1  20       10.70       16.57      4.40 o 
   1   1  20        6.87       12.95      4.14 o 
   2   1  20        8.29       16.31      3.88 o 
   3   1  20        3.71       11.13      4.14 o 
   4   1  20        2.55        6.47      4.40 o 
   0   2  20        0.47        2.85      3.62 o 
   1   2  20        6.58        4.66      3.88 o 
   2   2  20       14.17       10.10      4.40 o 
   3   2  20       22.76       22.27      4.92 o 
   4   2  20       16.51       27.19      4.92 o 
   0   3  20       49.97       47.64      4.92 o 
   1   3  20        5.57        3.37      3.88 o 
   2   3  20       63.58       66.28      5.96 o 
   3   3  20        8.94       17.61      4.14 o 
   0   4  20        2.15       10.87      3.62 o 
   1   4  20        4.06       11.39      3.62 o 
   2   4  20        8.86        3.88      4.40 o 
   3   4  20       12.34       11.65      5.18 o 
   0   5  20        2.23       10.10      3.62 o 
   1   5  20       31.74       37.03      5.44 o 
   2   5  20        0.31       -2.07      3.88 o 
   0   6  20        3.35        5.96      3.62 o 
   1   6  20        0.45        1.81      3.88 o 
   1   0  21       14.03       19.16      4.40 o 
   2   0  21        0.82       -1.55      4.14 o 
   3   0  21        2.52        3.88      3.62 o 
   0   1  21        8.26        6.47      4.40 o 
   1   1  21       52.74       62.14      5.96 o 
   2   1  21        6.27        7.77      4.14 o 
   3   1  21       49.64       48.68      5.96 o 
   0   2  21        5.48        1.04      4.14 o 
   1   2  21       12.34        7.51      4.40 o 
   2   2  21       23.92       24.34      4.66 o 
   3   2  21       36.13       33.92      5.96 o 
   0   3  21        5.30        9.58      4.40 o 
   1   3  21       29.28       31.07      5.18 o 
   2   3  21        0.34        3.37      4.40 o 
   0   4  21        7.78        6.73      4.66 o 
   1   4  21       20.16       15.79      4.66 o 
   2   4  21        4.38        3.88      4.40 o 
   0   5  21       21.45       21.23      5.18 o 
   1   5  21       21.96       32.88      4.92 o 
   0   0  22       23.74       22.01      4.66 o 
   1   0  22        1.54        0.78      4.14 o 
   2   0  22        0.07        1.81      4.40 o 
   0   1  22       28.99       40.39      5.44 o 
   1   1  22       12.94       14.24      5.44 o 
   2   1  22       29.26       34.70      5.18 o 
   0   2  22       19.93       34.44      4.92 o 
   1   2  22       15.69       14.50      4.92 o 
   0   3  22        1.29       -4.40      4.40 o 
   1   3  22       22.72       17.61      4.92 o 
                                                 
